# Supplementary material for: Settings, characteristics, and experiences of stigma among people with tuberculosis in Kenya: National survey results
Source: PLOS Glob Public Health. 2026 Jun 15;6(6):e0005283. doi: 10.1371/journal.pgph.0005283 (PMC13268150; doi:10.1371/journal.pgph.0005283)
Supplement: S1 Data — (CSV) [file pgph.0005283.s001.csv]

age_group	q2_sex_of_participant	q3_marital_status	q4_education_level	q5_religion	q6_occupation	q7_place_of_residence	q8_family_size	q9_perceived_social_support	q10_current_substance_use	q12_phase_of_treatment	q13_type_of_patient	q14_family_history_of_mental_illness	q15_comorbidities	q18c1a_recognizing_symptoms	q26k_what_type_of_tb_were_you_last_diagnosed_with	tb_stigma_binary	substance_use_binary	comorbidity_binary	marital_status_collapsed	patient_type_collapsed	education_collapsed	age_group_collapsed	sex_collapsed
45-54	Female	Married	Primary level	Christians	Unemployed	Urban	6	Moderate	Other (specify)	Continuation phase	New	No	Other (specify)	NA	DSTB	No Opinion	Yes	Yes	Married / Partnered	New	Primary or less	35-54	Female/Other
25-34	Female	Married	Primary level	Christians	Informal Employment	Urban	5	Poor	None	Intensive phase	Treatment after Loss to Follow Up	No	None	C4. Workplace	DSTB	No Opinion	No	No	Married / Partnered	Previously treated	Primary or less	15-34	Female/Other
35-44	Female	Married	Secondary Level	Christians	Business	Urban	6	Strong	None	Intensive phase	Relapse	No	None	NA	DSTB	No Stigma	No	No	Married / Partnered	Previously treated	Secondary or higher	35-54	Female/Other
25-34	Male	Married	No formal education	Muslim	Unemployed	Urban	3	Poor	None	NA	New	No	None	C2. Community/Neighbours	DSTB	No Opinion	No	No	Married / Partnered	New	Primary or less	15-34	Male
35-44	Male	Single	Secondary Level	Christians	Unemployed	Urban	3	Strong	None	Continuation phase	Retreatment	No	None	C4. Workplace	DRTB	No Stigma	No	No	Single / Never married	Previously treated	Secondary or higher	35-54	Male
25-34	Male	Married	Primary level	Christians	Informal Employment	Urban	2	Moderate	Alcohol	Intensive phase	New	Yes	None	NA	DSTB	No Stigma	Yes	No	Married / Partnered	New	Primary or less	15-34	Male
25-34	Male	Married	Secondary Level	Christians	Informal Employment	Rural	2	Poor	None	Intensive phase	New	No	None	C1. Hospitals/Clinics	DSTB	No Opinion	No	No	Married / Partnered	New	Secondary or higher	15-34	Male
45-54	Male	Married	Primary level	Christians	Formal Employment	Rural	5	Moderate	Alcohol	Intensive phase	New	No	HIV	C1. Hospitals/Clinics	DSTB	No Stigma	Yes	Yes	Married / Partnered	New	Primary or less	35-54	Male
15-24	Male	Married	No formal education	Christians	Farming	Rural	5	Moderate	Alcohol	Intensive phase	New	Yes	None	C1. Hospitals/Clinics	DSTB	No Stigma	Yes	No	Married / Partnered	New	Primary or less	15-34	Male
25-34	Male	Single	Primary level	Christians	Farming	Rural	2	Moderate	None	Intensive phase	New	No	Diabetes	C1. Hospitals/Clinics	NA	No Stigma	No	Yes	Single / Never married	New	Primary or less	15-34	Male
35-44	Male	Married	Primary level	Christians	Business	Urban	6	Moderate	Miraa (khat)	Intensive phase	Retreatment	No	None	C5. Prison	DSTB	No Stigma	Yes	No	Married / Partnered	Previously treated	Primary or less	35-54	Male
55-64	Female	Married	No formal education	Christians	Unemployed	Rural	6	Strong	None	Continuation phase	New	No	HIV	C8. None	DSTB	No Stigma	No	Yes	Married / Partnered	New	Primary or less	55+	Female/Other
55-64	Female	Widowed	Primary level	Christians	Business	Rural	4	Poor	None	Continuation phase	New	No	HIV	C8. None	DSTB	No Stigma	No	Yes	Previously married	New	Primary or less	55+	Female/Other
25-34	Male	Single	Secondary Level	Christians	Unemployed	Urban	1	Poor	Alcohol	Continuation phase	New	Yes	None	C5. Prison	DSTB	No Stigma	Yes	No	Single / Never married	New	Secondary or higher	15-34	Male
65+	Male	Married	Primary level	Christians	Farming	Rural	9	Moderate	None	Intensive phase	New	No	Diabetes	NA	DSTB	No Stigma	No	Yes	Married / Partnered	New	Primary or less	55+	Male
35-44	Male	Separated	Primary level	Christians	Informal Employment	Rural	3	Moderate	None	Continuation phase	New	No	None	NA	DSTB	No Stigma	No	No	Previously married	New	Primary or less	35-54	Male
45-54	Male	Married	Primary level	Christians	Farming	Rural	8	Moderate	NA	Continuation phase	New	No	None	NA	DSTB	No Stigma	NA	No	Married / Partnered	New	Primary or less	35-54	Male
25-34	Male	Single	Primary level	Christians	Unemployed	Urban	1	Poor	Alcohol	Continuation phase	New	No	None	C5. Prison	DSTB	No Stigma	Yes	No	Single / Never married	New	Primary or less	15-34	Male
15-24	Male	Married	Secondary Level	Christians	Unemployed	Urban	1	Poor	NA	Continuation phase	New	No	Other (specify)	C5. Prison	DSTB	No Stigma	NA	Yes	Married / Partnered	New	Secondary or higher	15-34	Male
15-24	Male	Single	Secondary Level	Christians	Unemployed	Urban	1	Poor	NA	Intensive phase	New	No	None	C5. Prison	DSTB	No Stigma	NA	No	Single / Never married	New	Secondary or higher	15-34	Male
45-54	Male	Separated	Primary level	Christians	Informal Employment	Rural	2	Poor	Alcohol	Intensive phase	New	No	None	NA	DSTB	No Stigma	Yes	No	Previously married	New	Primary or less	35-54	Male
25-34	Male	Married	Secondary Level	Christians	Unemployed	Urban	1	Poor	NA	Intensive phase	New	No	None	C5. Prison	DSTB	No Opinion	NA	No	Married / Partnered	New	Secondary or higher	15-34	Male
35-44	Male	Separated	Tertiary Level	Christians	Informal Employment	Rural	2	Poor	Alcohol	Continuation phase	Relapse	No	None	NA	DSTB	No Stigma	Yes	No	Previously married	Previously treated	Secondary or higher	35-54	Male
35-44	Male	Married	Tertiary Level	Christians	Informal Employment	Rural	4	Moderate	Alcohol	Continuation phase	New	No	None	NA	DSTB	No Opinion	Yes	No	Married / Partnered	New	Secondary or higher	35-54	Male
55-64	Male	Married	Secondary Level	Christians	Unemployed	Rural	3	Moderate	NA	Intensive phase	Treatment Failure	No	None	C1. Hospitals/Clinics	DSTB	No Opinion	NA	No	Married / Partnered	Previously treated	Secondary or higher	55+	Male
55-64	Male	Separated	Secondary Level	Muslim	Informal Employment	Urban	1	Poor	NA	Intensive phase	Retreatment	No	HIV	C5. Prison	DSTB	No Stigma	NA	Yes	Previously married	Previously treated	Secondary or higher	55+	Male
25-34	Male	Single	Secondary Level	Christians	Business	Rural	1	Moderate	NA	Intensive phase	New	Yes	None	NA	DSTB	No Opinion	NA	No	Single / Never married	New	Secondary or higher	15-34	Male
65+	Female	Widowed	No formal education	Christians	Farming	Rural	4	Moderate	None	Intensive phase	New	No	None	NA	DSTB	No Opinion	No	No	Previously married	New	Primary or less	55+	Female/Other
25-34	Male	Married	Primary level	Christians	Unemployed	Urban	1	Poor	NA	Intensive phase	New	No	HIV	C5. Prison	DSTB	No Stigma	NA	Yes	Married / Partnered	New	Primary or less	15-34	Male
35-44	Male	Married	Primary level	Christians	Unemployed	Urban	3	Poor	NA	Intensive phase	New	No	HIV	C5. Prison	DSTB	No Opinion	NA	Yes	Married / Partnered	New	Primary or less	35-54	Male
15-24	Male	Single	Secondary Level	Christians	Business	Urban	1	Moderate	None	Continuation phase	New	No	None	NA	DSTB	No Stigma	No	No	Single / Never married	New	Secondary or higher	15-34	Male
25-34	Male	Married	Primary level	Christians	Unemployed	Urban	3	Poor	NA	Intensive phase	New	Yes	None	C5. Prison	NA	No Opinion	NA	No	Married / Partnered	New	Primary or less	15-34	Male
25-34	Male	Single	Primary level	Christians	Unemployed	Urban	4	Moderate	None	Continuation phase	Relapse	No	None	C8. None	DSTB	No Stigma	No	No	Single / Never married	Previously treated	Primary or less	15-34	Male
25-34	Male	Married	Primary level	Muslim	Business	Urban	7	Poor	None	Intensive phase	Relapse	No	None	C4. Workplace	DSTB	No Stigma	No	No	Married / Partnered	Previously treated	Primary or less	15-34	Male
25-34	Male	Married	Primary level	Christians	Farming	Urban	6	Strong	Alcohol	Continuation phase	New	No	NA	C8. None	DSTB	No Stigma	Yes	NA	Married / Partnered	New	Primary or less	15-34	Male
35-44	Male	Married	Primary level	Christians	Business	Urban	7	Moderate	None	Continuation phase	New	No	None	C8. None	Donâ€™t Know	No Stigma	No	No	Married / Partnered	New	Primary or less	35-54	Male
35-44	Female	Married	Secondary Level	Christians	Informal Employment	Urban	4	Moderate	None	Intensive phase	New	No	HIV	C8. None	DSTB	No Stigma	No	Yes	Married / Partnered	New	Secondary or higher	35-54	Female/Other
25-34	Female	Widowed	Secondary Level	Christians	Formal Employment	Urban	4	Moderate	None	Continuation phase	New	No	HIV	NA	Donâ€™t Know	No Opinion	No	Yes	Previously married	New	Secondary or higher	15-34	Female/Other
15-24	Male	Single	Primary level	Christians	Unemployed	Urban	1	Poor	None	Continuation phase	Treatment after Loss to Follow Up	No	None	NA	DSTB	No Opinion	No	No	Single / Never married	Previously treated	Primary or less	15-34	Male
15-24	Female	Single	Tertiary Level	Christians	Pupils / Students	Urban	5	Moderate	None	Continuation phase	New	No	None	C1. Hospitals/Clinics	DSTB	No Stigma	No	No	Single / Never married	New	Secondary or higher	15-34	Female/Other
25-34	Female	Single	Tertiary Level	Christians	Formal Employment	Urban	1	Moderate	Alcohol	Continuation phase	New	No	HIV	NA	DSTB	Stigma	Yes	Yes	Single / Never married	New	Secondary or higher	15-34	Female/Other
25-34	Female	Married	Tertiary Level	Christians	Business	Urban	4	Moderate	None	Continuation phase	Retreatment	No	None	C1. Hospitals/Clinics	DSTB	Stigma	No	No	Married / Partnered	Previously treated	Secondary or higher	15-34	Female/Other
35-44	Male	Married	Secondary Level	Muslim	Unemployed	Urban	1	Moderate	NA	Intensive phase	New	No	None	C5. Prison	DSTB	No Opinion	NA	No	Married / Partnered	New	Secondary or higher	35-54	Male
35-44	Male	Married	Primary level	Christians	Unemployed	Urban	1	Poor	NA	Continuation phase	New	No	None	C5. Prison	DSTB	No Opinion	NA	No	Married / Partnered	New	Primary or less	35-54	Male
25-34	Male	Single	Tertiary Level	Christians	Unemployed	Urban	1	Poor	NA	Continuation phase	New	No	None	NA	DSTB	No Opinion	NA	No	Single / Never married	New	Secondary or higher	15-34	Male
45-54	Male	Married	Primary level	Christians	Unemployed	Urban	1	Poor	NA	Continuation phase	New	No	None	NA	DSTB	No Opinion	NA	No	Married / Partnered	New	Primary or less	35-54	Male
25-34	Male	Married	Primary level	Christians	Unemployed	Urban	1	Moderate	NA	Continuation phase	New	Yes	None	C8. None	DSTB	No Stigma	NA	No	Married / Partnered	New	Primary or less	15-34	Male
25-34	Male	Single	Secondary Level	Christians	Unemployed	Urban	1	Moderate	None	Continuation phase	New	No	None	C8. None	DSTB	No Opinion	No	No	Single / Never married	New	Secondary or higher	15-34	Male
55-64	Male	Married	Secondary Level	Muslim	Unemployed	Urban	1	Moderate	NA	Continuation phase	New	No	None	C8. None	Donâ€™t Know	No Opinion	NA	No	Married / Partnered	New	Secondary or higher	55+	Male
15-24	Male	Single	Secondary Level	Christians	Unemployed	Urban	1	Poor	NA	Intensive phase	New	No	NA	C8. None	DSTB	No Stigma	NA	NA	Single / Never married	New	Secondary or higher	15-34	Male
15-24	Male	Single	Secondary Level	Muslim	Unemployed	Urban	1	Moderate	NA	Intensive phase	New	No	None	NA	DSTB	No Stigma	NA	No	Single / Never married	New	Secondary or higher	15-34	Male
25-34	Male	Single	Secondary Level	Christians	Unemployed	Urban	1	Moderate	None	Continuation phase	New	Yes	NA	C8. None	Donâ€™t Know	No Opinion	No	NA	Single / Never married	New	Secondary or higher	15-34	Male
45-54	Male	Single	Tertiary Level	Christians	Unemployed	Urban	1	Strong	None	Continuation phase	New	No	None	NA	DRTB	No Stigma	No	No	Single / Never married	New	Secondary or higher	35-54	Male
15-24	Male	Single	Primary level	Muslim	Informal Employment	Rural	1	Poor	NA	Continuation phase	New	Yes	None	C5. Prison	DSTB	No Opinion	NA	No	Single / Never married	New	Primary or less	15-34	Male
15-24	Male	Divorced	Primary level	Muslim	Informal Employment	Rural	3	Poor	None	Continuation phase	New	No	None	C5. Prison	DSTB	No Stigma	No	No	Previously married	New	Primary or less	15-34	Male
15-24	Male	Married	Secondary Level	Christians	Informal Employment	Rural	3	Poor	NA	Intensive phase	New	No	None	C5. Prison	DSTB	No Stigma	NA	No	Married / Partnered	New	Secondary or higher	15-34	Male
25-34	Male	Married	No formal education	Christians	Farming	Rural	10	Moderate	Alcohol	Intensive phase	New	No	None	C7. Others	DSTB	No Opinion	Yes	No	Married / Partnered	New	Primary or less	15-34	Male
35-44	Male	Married	Secondary Level	None	Formal Employment	Rural	0	Moderate	None	Continuation phase	New	No	None	NA	DSTB	Stigma	No	No	Married / Partnered	New	Secondary or higher	35-54	Male
25-34	Male	Married	Primary level	Christians	Farming	Rural	5	Poor	None	Continuation phase	New	No	None	NA	DSTB	Stigma	No	No	Married / Partnered	New	Primary or less	15-34	Male
35-44	Male	Married	Primary level	Christians	Farming	Rural	7	Poor	Tobacco use	Intensive phase	New	No	None	C2. Community/Neighbours	DSTB	No Opinion	Yes	No	Married / Partnered	New	Primary or less	35-54	Male
25-34	Male	Married	No formal education	Christians	Farming	Rural	3	Moderate	Alcohol	Continuation phase	New	NA	None	C1. Hospitals/Clinics	DSTB	No Stigma	Yes	No	Married / Partnered	New	Primary or less	15-34	Male
25-34	Male	Single	No formal education	Pagans	Farming	Rural	5	Moderate	None	Continuation phase	New	No	None	C7. Others	DSTB	No Opinion	No	No	Single / Never married	New	Primary or less	15-34	Male
35-44	Male	Married	Primary level	Christians	Farming	Rural	9	Poor	None	Intensive phase	Relapse	No	None	NA	DSTB	No Opinion	No	No	Married / Partnered	Previously treated	Primary or less	35-54	Male
35-44	Female	Married	No formal education	Christians	Farming	Rural	5	Moderate	None	Intensive phase	New	No	None	NA	DSTB	No Stigma	No	No	Married / Partnered	New	Primary or less	35-54	Female/Other
15-24	Female	Married	Secondary Level	Christians	Business	Rural	3	Moderate	None	Continuation phase	New	No	None	NA	DSTB	No Stigma	No	No	Married / Partnered	New	Secondary or higher	15-34	Female/Other
25-34	Female	Married	Primary level	Christians	Farming	Rural	5	Moderate	None	Continuation phase	New	No	None	NA	DSTB	No Stigma	No	No	Married / Partnered	New	Primary or less	15-34	Female/Other
35-44	Male	Divorced	Secondary Level	Muslim	Business	Urban	4	Poor	NA	Continuation phase	Relapse	No	None	NA	DSTB	No Opinion	NA	No	Previously married	Previously treated	Secondary or higher	35-54	Male
35-44	Female	Married	Primary level	Muslim	Unemployed	Rural	8	Poor	None	Intensive phase	New	No	None	NA	Donâ€™t Know	Stigma	No	No	Married / Partnered	New	Primary or less	35-54	Female/Other
25-34	Female	Single	Secondary Level	Muslim	Business	Rural	6	Poor	None	Intensive phase	New	No	None	NA	Donâ€™t Know	No Opinion	No	No	Single / Never married	New	Secondary or higher	15-34	Female/Other
35-44	Male	Married	Tertiary Level	Christians	Business	Rural	8	Moderate	Alcohol	Intensive phase	Relapse	No	None	NA	DSTB	No Stigma	Yes	No	Married / Partnered	Previously treated	Secondary or higher	35-54	Male
15-24	Male	Single	Tertiary Level	Christians	Pupils / Students	Urban	3	Moderate	NA	Continuation phase	New	No	None	C2. Community/Neighbours	DSTB	No Opinion	NA	No	Single / Never married	New	Secondary or higher	15-34	Male
45-54	Male	Married	Primary level	Christians	Informal Employment	Urban	6	Moderate	NA	Continuation phase	New	No	HIV	C8. None	DSTB	No Stigma	NA	Yes	Married / Partnered	New	Primary or less	35-54	Male
25-34	Male	Single	Tertiary Level	Christians	Informal Employment	Urban	6	Poor	NA	Continuation phase	New	No	None	C8. None	DSTB	No Stigma	NA	No	Single / Never married	New	Secondary or higher	15-34	Male
25-34	Female	Married	Secondary Level	Christians	Formal Employment	Urban	4	Moderate	None	Intensive phase	New	No	None	C8. None	Donâ€™t Know	No Stigma	No	No	Married / Partnered	New	Secondary or higher	15-34	Female/Other
35-44	Male	Married	Secondary Level	Christians	Unemployed	Rural	3	Poor	None	Intensive phase	New	No	None	C4. Workplace	DSTB	No Opinion	No	No	Married / Partnered	New	Secondary or higher	35-54	Male
35-44	Female	Married	Secondary Level	Christians	Unemployed	Urban	7	Poor	None	Continuation phase	New	No	None	NA	DSTB	No Stigma	No	No	Married / Partnered	New	Secondary or higher	35-54	Female/Other
35-44	Female	Single	Primary level	Muslim	Unemployed	Urban	6	Moderate	Alcohol	Continuation phase	New	No	HIV	C8. None	DSTB	No Opinion	Yes	Yes	Single / Never married	New	Primary or less	35-54	Female/Other
55-64	Male	Married	Tertiary Level	Christians	Formal Employment	Urban	7	Moderate	NA	Continuation phase	Relapse	NA	None	C2. Community/Neighbours	DSTB	No Opinion	NA	No	Married / Partnered	Previously treated	Secondary or higher	55+	Male
65+	Female	Widowed	Primary level	Christians	Farming	Rural	6	Moderate	NA	Continuation phase	New	No	NA	C8. None	Donâ€™t Know	No Stigma	NA	NA	Previously married	New	Primary or less	55+	Female/Other
45-54	Male	Divorced	Secondary Level	Christians	Unemployed	Urban	7	Poor	NA	Continuation phase	Relapse	No	None	C2. Community/Neighbours	DSTB	No Opinion	NA	No	Previously married	Previously treated	Secondary or higher	35-54	Male
25-34	Female	Single	Secondary Level	Christians	Informal Employment	Urban	3	Poor	None	Intensive phase	New	No	None	C4. Workplace	DSTB	Stigma	No	No	Single / Never married	New	Secondary or higher	15-34	Female/Other
25-34	Female	Married	Tertiary Level	Christians	Unemployed	Rural	5	Moderate	None	Continuation phase	New	Yes	None	C2. Community/Neighbours	Donâ€™t Know	No Stigma	No	No	Married / Partnered	New	Secondary or higher	15-34	Female/Other
25-34	Female	Married	Secondary Level	Christians	Farming	Rural	2	Moderate	None	Continuation phase	New	No	None	C8. None	DSTB	No Stigma	No	No	Married / Partnered	New	Secondary or higher	15-34	Female/Other
65+	Female	Widowed	Primary level	Christians	Farming	Rural	4	Moderate	None	Continuation phase	New	No	HIV	C8. None	Donâ€™t Know	No Opinion	No	Yes	Previously married	New	Primary or less	55+	Female/Other
15-24	Male	Single	Secondary Level	Christians	Formal Employment	Urban	8	Moderate	None	Intensive phase	New	No	None	C4. Workplace	DSTB	Stigma	No	No	Single / Never married	New	Secondary or higher	15-34	Male
45-54	Male	Married	Tertiary Level	Christians	Formal Employment	Urban	8	Moderate	None	Intensive phase	New	NA	None	C8. None	DSTB	No Opinion	No	No	Married / Partnered	New	Secondary or higher	35-54	Male
45-54	Male	Married	Secondary Level	Christians	Unemployed	Urban	6	Poor	NA	Intensive phase	Relapse	No	HIV	NA	DSTB	No Opinion	NA	Yes	Married / Partnered	Previously treated	Secondary or higher	35-54	Male
55-64	Female	Married	No formal education	Pagans	Farming	Rural	5	Poor	Alcohol	Continuation phase	New	No	None	C8. None	DSTB	No Stigma	Yes	No	Married / Partnered	New	Primary or less	55+	Female/Other
15-24	Female	Single	Tertiary Level	Christians	Unemployed	Rural	5	Moderate	None	NA	New	No	None	C8. None	DSTB	No Stigma	No	No	Single / Never married	New	Secondary or higher	15-34	Female/Other
35-44	Male	Married	Secondary Level	Christians	Informal Employment	Urban	3	Moderate	None	Continuation phase	New	Yes	HIV	C8. None	DSTB	No Stigma	No	Yes	Married / Partnered	New	Secondary or higher	35-54	Male
15-24	Female	Single	Secondary Level	Christians	Pupils / Students	Urban	3	Moderate	None	Continuation phase	New	Yes	HIV	C8. None	DSTB	No Stigma	No	Yes	Single / Never married	New	Secondary or higher	15-34	Female/Other
25-34	Female	Single	Tertiary Level	Christians	Unemployed	Urban	8	Moderate	None	Intensive phase	New	No	None	C8. None	DSTB	No Opinion	No	No	Single / Never married	New	Secondary or higher	15-34	Female/Other
35-44	Male	Single	Primary level	Christians	Informal Employment	Rural	4	Moderate	None	Intensive phase	Relapse	No	None	C8. None	DSTB	No Opinion	No	No	Single / Never married	Previously treated	Primary or less	35-54	Male
25-34	Male	Single	Primary level	Christians	Informal Employment	Rural	2	Poor	None	Intensive phase	New	No	None	C8. None	DSTB	No Stigma	No	No	Single / Never married	New	Primary or less	15-34	Male
25-34	Male	Single	Tertiary Level	Christians	Business	Urban	6	Moderate	None	Intensive phase	New	No	None	C8. None	DSTB	No Stigma	No	No	Single / Never married	New	Secondary or higher	15-34	Male
55-64	Female	Single	Primary level	Christians	Unemployed	Urban	1	Poor	None	Continuation phase	New	No	None	C8. None	NA	No Stigma	No	No	Single / Never married	New	Primary or less	55+	Female/Other
15-24	Male	Single	Secondary Level	Christians	Business	Urban	4	Moderate	None	Continuation phase	New	No	None	NA	DSTB	No Opinion	No	No	Single / Never married	New	Secondary or higher	15-34	Male
25-34	Male	Single	Tertiary Level	Christians	Informal Employment	Rural	12	Moderate	None	Continuation phase	New	No	None	C2. Community/Neighbours	DSTB	No Opinion	No	No	Single / Never married	New	Secondary or higher	15-34	Male
35-44	Female	Married	Primary level	Christians	Business	Rural	4	Moderate	None	Continuation phase	New	No	NA	C2. Community/Neighbours	DSTB	No Stigma	No	NA	Married / Partnered	New	Primary or less	35-54	Female/Other
35-44	Male	Married	Primary level	Christians	Unemployed	Urban	4	Moderate	None	Intensive phase	Relapse	No	None	C8. None	DRTB	No Opinion	No	No	Married / Partnered	Previously treated	Primary or less	35-54	Male
45-54	Male	Married	Primary level	Christians	Informal Employment	Urban	5	Poor	NA	Intensive phase	New	No	None	NA	DSTB	Stigma	NA	No	Married / Partnered	New	Primary or less	35-54	Male
25-34	Male	Single	Secondary Level	Christians	Informal Employment	Urban	6	Poor	NA	Intensive phase	New	No	None	C2. Community/Neighbours	DSTB	Stigma	NA	No	Single / Never married	New	Secondary or higher	15-34	Male
35-44	Male	Married	Primary level	Christians	Informal Employment	Urban	5	Moderate	NA	NA	Relapse	No	Diabetes	C8. None	DSTB	No Opinion	NA	Yes	Married / Partnered	Previously treated	Primary or less	35-54	Male
25-34	Male	Married	Secondary Level	Christians	Formal Employment	Urban	4	Moderate	None	Intensive phase	New	Yes	None	C8. None	DSTB	No Stigma	No	No	Married / Partnered	New	Secondary or higher	15-34	Male
25-34	Male	Single	Secondary Level	Christians	Informal Employment	Urban	3	Moderate	None	Continuation phase	Relapse	No	None	C8. None	DSTB	No Stigma	No	No	Single / Never married	Previously treated	Secondary or higher	15-34	Male
35-44	Male	Married	Primary level	Christians	Business	Urban	3	Poor	NA	NA	New	No	None	C2. Community/Neighbours	DSTB	Stigma	NA	No	Married / Partnered	New	Primary or less	35-54	Male
45-54	Male	Married	Primary level	Christians	Informal Employment	Urban	4	Moderate	Tobacco use	Continuation phase	New	No	NA	C5. Prison	DSTB	No Opinion	Yes	NA	Married / Partnered	New	Primary or less	35-54	Male
45-54	Female	Widowed	No formal education	Christians	Farming	Rural	1	Poor	None	Continuation phase	New	No	None	C8. None	Donâ€™t Know	No Stigma	No	No	Previously married	New	Primary or less	35-54	Female/Other
15-24	Male	Single	Secondary Level	Christians	Unemployed	Rural	4	Moderate	None	Continuation phase	New	No	None	C8. None	Donâ€™t Know	No Stigma	No	No	Single / Never married	New	Secondary or higher	15-34	Male
55-64	Male	Married	Secondary Level	Christians	Informal Employment	Rural	5	Poor	None	Continuation phase	New	No	None	C8. None	Donâ€™t Know	No Stigma	No	No	Married / Partnered	New	Secondary or higher	55+	Male
25-34	Male	Married	Secondary Level	Christians	Business	Rural	8	Moderate	None	Intensive phase	Relapse	No	None	C4. Workplace	DSTB	No Stigma	No	No	Married / Partnered	Previously treated	Secondary or higher	15-34	Male
45-54	Female	Widowed	Primary level	Christians	Unemployed	Rural	1	Poor	None	Continuation phase	New	No	HIV	C2. Community/Neighbours	Donâ€™t Know	No Stigma	No	Yes	Previously married	New	Primary or less	35-54	Female/Other
25-34	Male	Married	Primary level	Christians	Farming	Rural	4	Poor	None	Continuation phase	New	No	None	C8. None	DSTB	No Stigma	No	No	Married / Partnered	New	Primary or less	15-34	Male
45-54	Male	Married	Secondary Level	Christians	Business	Rural	2	Poor	None	Intensive phase	New	No	None	C5. Prison	Donâ€™t Know	No Stigma	No	No	Married / Partnered	New	Secondary or higher	35-54	Male
25-34	Male	Separated	Primary level	Christians	Informal Employment	Rural	4	Moderate	None	Continuation phase	Relapse	No	None	C8. None	DSTB	No Opinion	No	No	Previously married	Previously treated	Primary or less	15-34	Male
35-44	Male	Single	Primary level	Christians	Informal Employment	Rural	4	Moderate	None	Continuation phase	Relapse	No	None	C8. None	DSTB	No Opinion	No	No	Single / Never married	Previously treated	Primary or less	35-54	Male
15-24	Female	Single	Tertiary Level	Christians	Pupils / Students	Urban	5	Poor	None	Intensive phase	New	No	None	C8. None	DSTB	No Opinion	No	No	Single / Never married	New	Secondary or higher	15-34	Female/Other
35-44	Male	Married	Primary level	Christians	Informal Employment	Rural	2	Moderate	NA	Intensive phase	Treatment after Loss to Follow Up	No	Other (specify)	NA	Donâ€™t Know	Stigma	NA	Yes	Married / Partnered	Previously treated	Primary or less	35-54	Male
35-44	Male	Married	Primary level	Christians	Informal Employment	Urban	4	Moderate	None	Intensive phase	New	No	None	C8. None	Donâ€™t Know	No Stigma	No	No	Married / Partnered	New	Primary or less	35-54	Male
45-54	Male	Married	Primary level	Christians	Informal Employment	Rural	7	Poor	Alcohol	Continuation phase	New	No	None	C8. None	Donâ€™t Know	No Stigma	Yes	No	Married / Partnered	New	Primary or less	35-54	Male
25-34	Male	Single	Primary level	Christians	Unemployed	Rural	0	Moderate	None	Continuation phase	Retreatment	Yes	Other (specify)	C8. None	DSTB	No Opinion	No	Yes	Single / Never married	Previously treated	Primary or less	15-34	Male
25-34	Male	Married	Primary level	Muslim	Unemployed	Urban	15	Moderate	NA	Intensive phase	New	No	HIV	C5. Prison	Donâ€™t Know	No Opinion	NA	Yes	Married / Partnered	New	Primary or less	15-34	Male
45-54	Male	Married	Secondary Level	Christians	Unemployed	Rural	7	Poor	None	Continuation phase	New	No	NA	NA	DSTB	No Opinion	No	NA	Married / Partnered	New	Secondary or higher	35-54	Male
35-44	Female	Single	Tertiary Level	Christians	Formal Employment	Urban	2	Strong	None	Intensive phase	New	No	None	C8. None	Donâ€™t Know	No Stigma	No	No	Single / Never married	New	Secondary or higher	35-54	Female/Other
35-44	Male	Not Applicable	Primary level	Muslim	Unemployed	Rural	0	Moderate	None	Continuation phase	New	No	HIV	C8. None	DSTB	No Stigma	No	Yes	NA	New	Primary or less	35-54	Male
35-44	Male	Single	Primary level	Muslim	Unemployed	Urban	14	Moderate	None	Continuation phase	Relapse	No	None	C8. None	Donâ€™t Know	No Stigma	No	No	Single / Never married	Previously treated	Primary or less	35-54	Male
55-64	Male	Married	Primary level	Christians	Unemployed	Rural	11	Poor	None	Continuation phase	Relapse	No	HIV	C8. None	DSTB	No Stigma	No	Yes	Married / Partnered	Previously treated	Primary or less	55+	Male
45-54	Male	Married	Secondary Level	Christians	Informal Employment	Urban	15	Moderate	NA	Intensive phase	New	No	HIV	C5. Prison	Donâ€™t Know	No Stigma	NA	Yes	Married / Partnered	New	Secondary or higher	35-54	Male
35-44	Male	Married	Secondary Level	Muslim	Business	Urban	4	Moderate	None	Continuation phase	New	No	None	C2. Community/Neighbours	DSTB	No Stigma	No	No	Married / Partnered	New	Secondary or higher	35-54	Male
35-44	Female	Married	No formal education	Muslim	Unemployed	Rural	9	Poor	None	Intensive phase	New	No	None	C8. None	DSTB	No Stigma	No	No	Married / Partnered	New	Primary or less	35-54	Female/Other
35-44	Male	Married	Secondary Level	Christians	Informal Employment	Rural	3	Poor	None	Continuation phase	New	No	None	C8. None	Donâ€™t Know	No Stigma	No	No	Married / Partnered	New	Secondary or higher	35-54	Male
45-54	Female	Divorced	No formal education	Muslim	Unemployed	Rural	5	Poor	None	Continuation phase	New	Yes	None	C1. Hospitals/Clinics	DSTB	No Stigma	No	No	Previously married	New	Primary or less	35-54	Female/Other
15-24	Male	Single	Secondary Level	Christians	Pupils / Students	Rural	4	Poor	None	Intensive phase	New	No	None	NA	DSTB	No Stigma	No	No	Single / Never married	New	Secondary or higher	15-34	Male
55-64	Female	Widowed	No formal education	Christians	Farming	Rural	1	Poor	Alcohol	Continuation phase	New	No	HIV	C8. None	Donâ€™t Know	No Opinion	Yes	Yes	Previously married	New	Primary or less	55+	Female/Other
35-44	Male	Married	Primary level	Christians	Farming	Rural	4	Poor	Alcohol	Intensive phase	New	No	None	C8. None	DSTB	No Stigma	Yes	No	Married / Partnered	New	Primary or less	35-54	Male
55-64	Male	Married	Primary level	Christians	Farming	Rural	5	Moderate	Alcohol	Intensive phase	New	No	None	C8. None	DSTB	No Stigma	Yes	No	Married / Partnered	New	Primary or less	55+	Male
55-64	Male	Married	Primary level	Christians	Informal Employment	Rural	5	Poor	Alcohol	Intensive phase	New	No	None	C8. None	DSTB	No Stigma	Yes	No	Married / Partnered	New	Primary or less	55+	Male
25-34	Male	Married	Primary level	Christians	Farming	Rural	5	Moderate	None	Continuation phase	New	No	None	C4. Workplace	DSTB	No Stigma	No	No	Married / Partnered	New	Primary or less	15-34	Male
25-34	Female	Single	Primary level	Christians	Farming	Rural	0	Poor	None	Continuation phase	New	No	HIV	C8. None	Donâ€™t Know	No Opinion	No	Yes	Single / Never married	New	Primary or less	15-34	Female/Other
65+	Male	Married	Primary level	Christians	Formal Employment	Rural	6	Poor	None	Intensive phase	New	No	None	C8. None	DSTB	No Stigma	No	No	Married / Partnered	New	Primary or less	55+	Male
25-34	Female	Married	Secondary Level	Christians	Farming	Rural	5	Moderate	None	Continuation phase	New	No	None	C8. None	DSTB	No Stigma	No	No	Married / Partnered	New	Secondary or higher	15-34	Female/Other
15-24	Male	Single	Primary level	Christians	Unemployed	Rural	0	Moderate	None	Intensive phase	New	No	None	NA	DSTB	No Opinion	No	No	Single / Never married	New	Primary or less	15-34	Male
15-24	Male	Single	Secondary Level	Christians	Pupils / Students	Rural	4	Moderate	None	Intensive phase	New	No	None	C8. None	DSTB	No Stigma	No	No	Single / Never married	New	Secondary or higher	15-34	Male
35-44	Male	Married	Primary level	Christians	Unemployed	Rural	4	Moderate	None	Continuation phase	Relapse	No	None	C5. Prison	NA	No Opinion	No	No	Married / Partnered	Previously treated	Primary or less	35-54	Male
15-24	Male	Single	Tertiary Level	Christians	Pupils / Students	Urban	9	Poor	None	Continuation phase	New	No	None	C8. None	DSTB	No Stigma	No	No	Single / Never married	New	Secondary or higher	15-34	Male
35-44	Male	Married	Primary level	Christians	Unemployed	Rural	2	Moderate	NA	Continuation phase	New	No	None	C8. None	DSTB	No Opinion	NA	No	Married / Partnered	New	Primary or less	35-54	Male
15-24	Male	Single	Tertiary Level	Christians	Pupils / Students	Rural	6	Moderate	None	Continuation phase	New	No	None	C8. None	DSTB	No Stigma	No	No	Single / Never married	New	Secondary or higher	15-34	Male
15-24	Male	Single	Primary level	Christians	Unemployed	Rural	0	Poor	None	Continuation phase	New	No	None	NA	DSTB	No Opinion	No	No	Single / Never married	New	Primary or less	15-34	Male
25-34	Male	Single	Secondary Level	Christians	Farming	Rural	4	Moderate	None	Intensive phase	New	No	None	C8. None	DSTB	No Stigma	No	No	Single / Never married	New	Secondary or higher	15-34	Male
15-24	Male	Single	Primary level	Christians	Unemployed	Rural	0	Poor	None	Continuation phase	New	No	None	C8. None	DSTB	No Opinion	No	No	Single / Never married	New	Primary or less	15-34	Male
25-34	Male	Single	No formal education	Christians	Unemployed	Rural	0	Poor	None	NA	New	No	None	C8. None	NA	No Opinion	No	No	Single / Never married	New	Primary or less	15-34	Male
55-64	Female	Widowed	Primary level	Christians	Farming	Rural	3	Poor	None	Continuation phase	New	No	Diabetes	C8. None	Donâ€™t Know	No Stigma	No	Yes	Previously married	New	Primary or less	55+	Female/Other
35-44	Female	Separated	Secondary Level	Christians	Business	Rural	6	Strong	None	Continuation phase	New	Yes	None	C8. None	Donâ€™t Know	No Stigma	No	No	Previously married	New	Secondary or higher	35-54	Female/Other
35-44	Female	Married	Primary level	Christians	Farming	Rural	5	Moderate	None	Continuation phase	New	Yes	Other (specify)	C8. None	DSTB	No Stigma	No	Yes	Married / Partnered	New	Primary or less	35-54	Female/Other
25-34	Male	Married	No formal education	Christians	Unemployed	Rural	4	Moderate	None	Continuation phase	New	No	None	C8. None	DSTB	No Opinion	No	No	Married / Partnered	New	Primary or less	15-34	Male
45-54	Female	Single	Primary level	Christians	Farming	Rural	7	Moderate	None	Continuation phase	New	No	None	C8. None	DSTB	No Stigma	No	No	Single / Never married	New	Primary or less	35-54	Female/Other
35-44	Male	Married	Secondary Level	Christians	Unemployed	Rural	4	Moderate	None	Intensive phase	New	No	HIV	C8. None	DSTB	No Opinion	No	Yes	Married / Partnered	New	Secondary or higher	35-54	Male
45-54	Male	Married	Primary level	Christians	Farming	Rural	6	Moderate	None	Continuation phase	New	No	None	C8. None	DSTB	No Opinion	No	No	Married / Partnered	New	Primary or less	35-54	Male
35-44	Male	Single	Primary level	Christians	Unemployed	Rural	9	Poor	None	Intensive phase	New	No	Diabetes	NA	DSTB	No Stigma	No	Yes	Single / Never married	New	Primary or less	35-54	Male
15-24	Male	Single	Secondary Level	Christians	Informal Employment	Rural	8	Poor	Bhang	Continuation phase	New	No	HIV	NA	DSTB	No Stigma	Yes	Yes	Single / Never married	New	Secondary or higher	15-34	Male
65+	Male	Married	Tertiary Level	Christians	Farming	Rural	7	Moderate	None	Continuation phase	New	No	Diabetes	NA	DSTB	No Stigma	No	Yes	Married / Partnered	New	Secondary or higher	55+	Male
65+	Male	Single	Primary level	Christians	Business	Rural	9	Poor	Alcohol	Intensive phase	Relapse	No	None	NA	DSTB	No Stigma	Yes	No	Single / Never married	Previously treated	Primary or less	55+	Male
25-34	Female	Married	No formal education	Muslim	Unemployed	Rural	6	Poor	None	Intensive phase	New	No	None	C8. None	DSTB	No Stigma	No	No	Married / Partnered	New	Primary or less	15-34	Female/Other
15-24	Female	Not Applicable	Primary level	Christians	Pupils / Students	Rural	5	Strong	Other (specify)	Continuation phase	New	No	HIV	C7. Others	DSTB	No Opinion	Yes	Yes	NA	New	Primary or less	15-34	Female/Other
35-44	Male	Married	Primary level	Christians	Farming	Rural	7	Strong	None	Continuation phase	New	No	Other (specify)	C2. Community/Neighbours	DSTB	No Stigma	No	Yes	Married / Partnered	New	Primary or less	35-54	Male
35-44	Female	Separated	Primary level	Christians	Unemployed	Rural	6	Poor	None	Continuation phase	Relapse	No	HIV	C3. Home/Family	DSTB	No Opinion	No	Yes	Previously married	Previously treated	Primary or less	35-54	Female/Other
45-54	Male	Married	Secondary Level	None	Farming	Rural	6	Poor	Tobacco use	Intensive phase	Treatment after Loss to Follow Up	Yes	HIV	C2. Community/Neighbours	DSTB	No Opinion	Yes	Yes	Married / Partnered	Previously treated	Secondary or higher	35-54	Male
15-24	Male	Single	Primary level	Christians	Pupils / Students	Rural	5	Moderate	None	Continuation phase	New	No	None	C8. None	DSTB	No Stigma	No	No	Single / Never married	New	Primary or less	15-34	Male
55-64	Male	Married	No formal education	Christians	Farming	Rural	3	Moderate	Alcohol	Continuation phase	New	No	None	C8. None	DSTB	No Stigma	Yes	No	Married / Partnered	New	Primary or less	55+	Male
15-24	Female	Married	Secondary Level	Christians	Business	Urban	3	Moderate	None	Intensive phase	New	Yes	None	C8. None	DSTB	No Stigma	No	No	Married / Partnered	New	Secondary or higher	15-34	Female/Other
35-44	Female	Married	Primary level	Christians	Farming	Rural	5	Moderate	None	Intensive phase	New	No	None	C8. None	NA	No Stigma	No	No	Married / Partnered	New	Primary or less	35-54	Female/Other
35-44	Male	Married	Secondary Level	Christians	Farming	Rural	4	Poor	None	Continuation phase	New	No	None	NA	Donâ€™t Know	No Opinion	No	No	Married / Partnered	New	Secondary or higher	35-54	Male
45-54	Male	Married	Secondary Level	Christians	Farming	Rural	6	Poor	NA	Continuation phase	New	No	HIV	NA	DSTB	No Opinion	NA	Yes	Married / Partnered	New	Secondary or higher	35-54	Male
25-34	Male	Married	Secondary Level	Christians	Unemployed	Rural	3	Moderate	Alcohol	Continuation phase	New	No	None	C8. None	DSTB	No Opinion	Yes	No	Married / Partnered	New	Secondary or higher	15-34	Male
45-54	Male	Widowed	Primary level	Christians	Farming	Rural	6	Moderate	None	Continuation phase	New	No	None	C8. None	DSTB	No Stigma	No	No	Previously married	New	Primary or less	35-54	Male
35-44	Male	Married	Primary level	Christians	Farming	Urban	4	Strong	None	Continuation phase	New	No	None	C2. Community/Neighbours	DSTB	No Opinion	No	No	Married / Partnered	New	Primary or less	35-54	Male
25-34	Male	Single	Secondary Level	Christians	Unemployed	Urban	4	Strong	NA	Continuation phase	New	No	None	C8. None	DSTB	No Opinion	NA	No	Single / Never married	New	Secondary or higher	15-34	Male
15-24	Female	Not Applicable	Secondary Level	Christians	Pupils / Students	Rural	4	Moderate	None	Intensive phase	New	No	None	C8. None	Donâ€™t Know	No Stigma	No	No	NA	New	Secondary or higher	15-34	Female/Other
45-54	Female	Separated	Secondary Level	Christians	Informal Employment	Rural	4	Poor	None	Continuation phase	New	No	HIV	C8. None	DSTB	No Stigma	No	Yes	Previously married	New	Secondary or higher	35-54	Female/Other
35-44	Male	Married	Primary level	Muslim	Unemployed	Urban	7	Poor	None	Intensive phase	New	Yes	HIV	C8. None	DSTB	No Stigma	No	Yes	Married / Partnered	New	Primary or less	35-54	Male
35-44	Female	Married	Primary level	Christians	Business	Rural	4	Poor	None	Continuation phase	New	No	None	C8. None	DSTB	No Stigma	No	No	Married / Partnered	New	Primary or less	35-54	Female/Other
65+	Male	Married	No formal education	Christians	Farming	Rural	11	Poor	Alcohol	NA	New	No	None	C5. Prison	DSTB	No Stigma	Yes	No	Married / Partnered	New	Primary or less	55+	Male
25-34	Male	Single	Tertiary Level	Christians	Business	Urban	1	Moderate	Alcohol	Intensive phase	New	No	None	C8. None	DSTB	No Stigma	Yes	No	Single / Never married	New	Secondary or higher	15-34	Male
25-34	Female	Married	Primary level	Christians	Business	Rural	6	Poor	None	Continuation phase	New	No	None	C8. None	DSTB	No Stigma	No	No	Married / Partnered	New	Primary or less	15-34	Female/Other
45-54	Female	Widowed	Primary level	Christians	Business	Rural	4	Poor	None	Continuation phase	Relapse	Yes	HIV	C8. None	DSTB	No Stigma	No	Yes	Previously married	Previously treated	Primary or less	35-54	Female/Other
45-54	Male	Separated	Primary level	Muslim	Formal Employment	Urban	7	Poor	NA	Continuation phase	New	No	NA	C2. Community/Neighbours	DSTB	No Stigma	NA	NA	Previously married	New	Primary or less	35-54	Male
65+	Male	Married	Secondary Level	Christians	Farming	Rural	4	Strong	Tobacco use	Intensive phase	New	No	None	C3. Home/Family	DSTB	No Stigma	Yes	No	Married / Partnered	New	Secondary or higher	55+	Male
45-54	Male	Single	No formal education	Christians	Farming	Rural	10	Poor	None	Intensive phase	Relapse	No	None	C8. None	DSTB	No Opinion	No	No	Single / Never married	Previously treated	Primary or less	35-54	Male
65+	Male	Married	No formal education	Christians	Unemployed	Rural	4	Moderate	NA	Continuation phase	Relapse	No	None	C8. None	DSTB	No Opinion	NA	No	Married / Partnered	Previously treated	Primary or less	55+	Male
25-34	Male	Married	Primary level	Christians	Formal Employment	Rural	1	Moderate	Alcohol	Intensive phase	New	No	None	C8. None	DSTB	No Opinion	Yes	No	Married / Partnered	New	Primary or less	15-34	Male
25-34	Male	Single	Primary level	Christians	Unemployed	Rural	8	Moderate	None	Intensive phase	New	No	None	C8. None	DSTB	No Opinion	No	No	Single / Never married	New	Primary or less	15-34	Male
15-24	Female	Single	Secondary Level	Christians	Unemployed	Rural	5	Moderate	None	Intensive phase	New	No	None	C1. Hospitals/Clinics	DSTB	No Opinion	No	No	Single / Never married	New	Secondary or higher	15-34	Female/Other
45-54	Male	Married	Tertiary Level	Christians	Farming	Rural	4	Strong	Alcohol	Continuation phase	Relapse	No	HIV	C8. None	DSTB	No Opinion	Yes	Yes	Married / Partnered	Previously treated	Secondary or higher	35-54	Male
35-44	Female	Separated	No formal education	Christians	Farming	Rural	4	Moderate	None	Continuation phase	New	No	Diabetes	C8. None	DSTB	No Opinion	No	Yes	Previously married	New	Primary or less	35-54	Female/Other
65+	Male	Married	No formal education	Christians	Farming	Rural	7	Moderate	Tobacco use	Intensive phase	New	No	Diabetes	C1. Hospitals/Clinics	DSTB	No Opinion	Yes	Yes	Married / Partnered	New	Primary or less	55+	Male
25-34	Male	Married	Tertiary Level	Christians	Formal Employment	Rural	3	Strong	NA	Continuation phase	New	No	None	C8. None	DSTB	No Opinion	NA	No	Married / Partnered	New	Secondary or higher	15-34	Male
15-24	Male	Single	Primary level	Christians	Pupils / Students	Urban	8	Poor	Other (specify)	Intensive phase	New	No	Other (specify)	C2. Community/Neighbours	DSTB	No Stigma	Yes	Yes	Single / Never married	New	Primary or less	15-34	Male
45-54	Male	Married	Secondary Level	Christians	Informal Employment	Rural	5	Poor	Alcohol	Continuation phase	New	No	None	C8. None	DSTB	No Stigma	Yes	No	Married / Partnered	New	Secondary or higher	35-54	Male
35-44	Male	Married	Primary level	Christians	Business	Rural	6	Moderate	Tobacco use	Intensive phase	New	No	None	C8. None	DSTB	No Stigma	Yes	No	Married / Partnered	New	Primary or less	35-54	Male
25-34	Male	Married	Primary level	Christians	Unemployed	Rural	5	Poor	None	Intensive phase	New	No	None	C2. Community/Neighbours	DSTB	No Opinion	No	No	Married / Partnered	New	Primary or less	15-34	Male
25-34	Male	Separated	Primary level	Christians	Unemployed	Rural	1	Moderate	NA	Continuation phase	Relapse	No	None	C8. None	DSTB	No Stigma	NA	No	Previously married	Previously treated	Primary or less	15-34	Male
35-44	Female	Married	Primary level	Christians	Farming	Rural	6	Moderate	None	Continuation phase	New	No	None	C8. None	DSTB	No Stigma	No	No	Married / Partnered	New	Primary or less	35-54	Female/Other
35-44	Male	Married	Primary level	Christians	Farming	Rural	6	Moderate	None	Continuation phase	New	No	HIV	C8. None	DSTB	No Stigma	No	Yes	Married / Partnered	New	Primary or less	35-54	Male
25-34	Male	Married	Secondary Level	Christians	Formal Employment	Urban	6	Moderate	NA	Continuation phase	New	No	None	C2. Community/Neighbours	DSTB	No Opinion	NA	No	Married / Partnered	New	Secondary or higher	15-34	Male
25-34	Male	Single	Primary level	Christians	Formal Employment	Rural	0	Moderate	NA	Continuation phase	New	No	HIV	C8. None	DSTB	No Opinion	NA	Yes	Single / Never married	New	Primary or less	15-34	Male
45-54	Female	Separated	Primary level	Christians	Business	Rural	3	Strong	None	Intensive phase	Relapse	No	HIV	C8. None	DSTB	No Opinion	No	Yes	Previously married	Previously treated	Primary or less	35-54	Female/Other
65+	Female	Widowed	No formal education	Christians	Farming	Rural	4	Poor	None	Continuation phase	New	No	None	C8. None	DSTB	No Stigma	No	No	Previously married	New	Primary or less	55+	Female/Other
15-24	Male	Single	Tertiary Level	Christians	Farming	Rural	8	Moderate	None	Continuation phase	New	No	None	C8. None	DSTB	No Stigma	No	No	Single / Never married	New	Secondary or higher	15-34	Male
35-44	Male	Single	Primary level	Christians	Farming	Rural	5	Poor	None	Continuation phase	New	No	NA	C2. Community/Neighbours	Donâ€™t Know	No Opinion	No	NA	Single / Never married	New	Primary or less	35-54	Male
45-54	Female	Widowed	Primary level	Christians	Farming	Rural	8	Strong	None	Intensive phase	Relapse	No	HIV	C8. None	DSTB	No Stigma	No	Yes	Previously married	Previously treated	Primary or less	35-54	Female/Other
65+	Female	Widowed	No formal education	Christians	Farming	Rural	3	Moderate	None	Continuation phase	Relapse	No	None	C8. None	DSTB	No Stigma	No	No	Previously married	Previously treated	Primary or less	55+	Female/Other
25-34	Male	Married	Primary level	Muslim	Business	Rural	8	Poor	NA	Continuation phase	New	No	None	NA	Donâ€™t Know	Stigma	NA	No	Married / Partnered	New	Primary or less	15-34	Male
35-44	Male	Separated	Secondary Level	Christians	Business	Rural	2	Poor	NA	Continuation phase	Relapse	No	None	C2. Community/Neighbours	DSTB	No Opinion	NA	No	Previously married	Previously treated	Secondary or higher	35-54	Male
25-34	Male	Single	No formal education	Christians	Unemployed	Rural	9	Poor	NA	Continuation phase	New	No	HIV	C8. None	DSTB	No Stigma	NA	Yes	Single / Never married	New	Primary or less	15-34	Male
25-34	Male	Single	Tertiary Level	Christians	Informal Employment	Rural	4	Strong	None	Continuation phase	New	No	None	C8. None	DSTB	No Stigma	No	No	Single / Never married	New	Secondary or higher	15-34	Male
25-34	Female	Single	Secondary Level	Christians	Farming	Rural	5	Strong	None	Continuation phase	New	No	HIV	C8. None	DSTB	Stigma	No	Yes	Single / Never married	New	Secondary or higher	15-34	Female/Other
65+	Female	Married	Primary level	Muslim	Unemployed	Rural	7	Poor	None	Intensive phase	New	No	None	NA	Donâ€™t Know	Stigma	No	No	Married / Partnered	New	Primary or less	55+	Female/Other
15-24	Female	Single	Secondary Level	Muslim	Pupils / Students	Rural	6	Moderate	None	Continuation phase	New	No	None	NA	Donâ€™t Know	Stigma	No	No	Single / Never married	New	Secondary or higher	15-34	Female/Other
15-24	Male	Married	Primary level	Muslim	Business	Rural	7	Poor	NA	Intensive phase	Relapse	No	None	NA	DSTB	Stigma	NA	No	Married / Partnered	Previously treated	Primary or less	15-34	Male
35-44	Female	Married	Primary level	Christians	Farming	Rural	3	Moderate	None	Continuation phase	New	No	Other (specify)	C2. Community/Neighbours	DSTB	No Stigma	No	Yes	Married / Partnered	New	Primary or less	35-54	Female/Other
15-24	Male	Single	Secondary Level	Christians	Unemployed	Rural	6	Strong	None	Intensive phase	New	No	None	C8. None	DSTB	No Stigma	No	No	Single / Never married	New	Secondary or higher	15-34	Male
15-24	Female	Married	Secondary Level	Christians	Unemployed	Rural	4	Moderate	None	Intensive phase	New	Yes	None	C8. None	DSTB	No Stigma	No	No	Married / Partnered	New	Secondary or higher	15-34	Female/Other
35-44	Male	Separated	Secondary Level	Christians	Business	Rural	2	Poor	Other (specify)	Intensive phase	New	No	Diabetes	C2. Community/Neighbours	DSTB	No Stigma	Yes	Yes	Previously married	New	Secondary or higher	35-54	Male
25-34	Female	Married	Secondary Level	Christians	Business	Urban	4	Moderate	None	Continuation phase	New	No	None	C2. Community/Neighbours	DSTB	No Opinion	No	No	Married / Partnered	New	Secondary or higher	15-34	Female/Other
35-44	Female	Divorced	Primary level	Christians	Unemployed	Rural	6	Poor	None	Continuation phase	New	No	HIV	C3. Home/Family	DSTB	No Stigma	No	Yes	Previously married	New	Primary or less	35-54	Female/Other
35-44	Female	Married	No formal education	Christians	Informal Employment	Rural	6	Poor	None	Intensive phase	New	No	None	C8. None	DSTB	No Opinion	No	No	Married / Partnered	New	Primary or less	35-54	Female/Other
55-64	Male	Married	Primary level	Christians	Farming	Rural	6	Moderate	None	Intensive phase	New	No	None	C8. None	DSTB	No Stigma	No	No	Married / Partnered	New	Primary or less	55+	Male
35-44	Male	Single	Primary level	Christians	Informal Employment	Rural	4	Moderate	NA	Intensive phase	New	No	None	C8. None	DSTB	No Stigma	NA	No	Single / Never married	New	Primary or less	35-54	Male
55-64	Male	Married	No formal education	Christians	Farming	Rural	2	Moderate	None	Intensive phase	New	No	None	C8. None	DSTB	No Stigma	No	No	Married / Partnered	New	Primary or less	55+	Male
35-44	Male	Divorced	Primary level	Christians	Farming	Rural	4	Moderate	NA	Continuation phase	New	No	None	C8. None	DSTB	No Opinion	NA	No	Previously married	New	Primary or less	35-54	Male
25-34	Female	Married	No formal education	Muslim	Unemployed	Rural	4	Poor	None	Intensive phase	New	Yes	None	C6. Rescue Centres	DSTB	No Stigma	No	No	Married / Partnered	New	Primary or less	15-34	Female/Other
35-44	Female	Divorced	Secondary Level	Christians	Business	Urban	4	Poor	Bhang	Continuation phase	New	No	HIV	NA	DRTB	No Opinion	Yes	Yes	Previously married	New	Secondary or higher	35-54	Female/Other
25-34	Female	Single	Primary level	Muslim	Unemployed	Urban	1	Poor	Heroine	Continuation phase	New	No	HIV	NA	DRTB	No Opinion	Yes	Yes	Single / Never married	New	Primary or less	15-34	Female/Other
35-44	Male	Married	Secondary Level	Christians	Unemployed	Urban	3	Moderate	NA	Intensive phase	New	No	None	C8. None	DRTB	No Opinion	NA	No	Married / Partnered	New	Secondary or higher	35-54	Male
55-64	Male	Separated	Secondary Level	Muslim	Business	Urban	2	Moderate	NA	Continuation phase	Relapse	Yes	Other (specify)	C5. Prison	DSTB	No Stigma	NA	Yes	Previously married	Previously treated	Secondary or higher	55+	Male
25-34	Male	Separated	Primary level	Muslim	Unemployed	Urban	1	Poor	Heroine	Continuation phase	Treatment after Loss to Follow Up	No	None	C2. Community/Neighbours	DRTB	No Opinion	Yes	No	Previously married	Previously treated	Primary or less	15-34	Male
25-34	Male	Married	Secondary Level	Christians	Farming	Rural	5	Moderate	Alcohol	Intensive phase	New	No	HIV	C2. Community/Neighbours	Donâ€™t Know	No Opinion	Yes	Yes	Married / Partnered	New	Secondary or higher	15-34	Male
55-64	Female	Widowed	Secondary Level	Christians	Informal Employment	Urban	2	Poor	None	Continuation phase	New	No	HIV	NA	DSTB	Stigma	No	Yes	Previously married	New	Secondary or higher	55+	Female/Other
25-34	Male	Married	Tertiary Level	Christians	Business	Rural	8	Moderate	NA	Intensive phase	New	No	HIV	NA	Donâ€™t Know	No Stigma	NA	Yes	Married / Partnered	New	Secondary or higher	15-34	Male
55-64	Male	Separated	Secondary Level	Muslim	Unemployed	Urban	6	Moderate	NA	Continuation phase	Retreatment	No	None	C3. Home/Family	DSTB	No Opinion	NA	No	Previously married	Previously treated	Secondary or higher	55+	Male
55-64	Male	Separated	Secondary Level	Muslim	Business	Urban	3	Poor	NA	Intensive phase	New	No	NA	NA	DSTB	No Stigma	NA	NA	Previously married	New	Secondary or higher	55+	Male
35-44	Male	Single	Primary level	Muslim	Unemployed	Urban	3	Poor	NA	Continuation phase	Relapse	Yes	None	NA	DRTB	Stigma	NA	No	Single / Never married	Previously treated	Primary or less	35-54	Male
25-34	Female	Single	Primary level	Christians	Unemployed	Urban	3	Poor	Alcohol	Intensive phase	New	No	HIV	NA	DSTB	No Stigma	Yes	Yes	Single / Never married	New	Primary or less	15-34	Female/Other
15-24	Male	Single	Tertiary Level	Christians	Pupils / Students	Urban	1	Moderate	NA	Continuation phase	Relapse	No	NA	NA	DSTB	No Stigma	NA	NA	Single / Never married	Previously treated	Secondary or higher	15-34	Male
35-44	Female	Separated	Primary level	Christians	Unemployed	Urban	8	Moderate	NA	Continuation phase	New	No	NA	NA	DSTB	No Stigma	NA	NA	Previously married	New	Primary or less	35-54	Female/Other
25-34	Male	Married	Primary level	Muslim	Business	Urban	2	Moderate	NA	Continuation phase	New	No	None	C8. None	DSTB	No Stigma	NA	No	Married / Partnered	New	Primary or less	15-34	Male
35-44	Male	Single	Primary level	Muslim	Business	Urban	2	Moderate	None	Continuation phase	New	No	HIV	C8. None	DRTB	No Stigma	No	Yes	Single / Never married	New	Primary or less	35-54	Male
25-34	Female	Married	No formal education	Muslim	Unemployed	Rural	5	Poor	None	Continuation phase	New	No	None	C3. Home/Family	DSTB	No Stigma	No	No	Married / Partnered	New	Primary or less	15-34	Female/Other
65+	Male	Married	No formal education	Muslim	Unemployed	Rural	6	Poor	None	Continuation phase	New	No	NA	C2. Community/Neighbours	DSTB	No Stigma	No	NA	Married / Partnered	New	Primary or less	55+	Male
25-34	Female	Married	No formal education	Muslim	Unemployed	Rural	4	Poor	None	Continuation phase	New	Yes	None	C2. Community/Neighbours	DSTB	No Stigma	No	No	Married / Partnered	New	Primary or less	15-34	Female/Other
35-44	Male	Married	Primary level	Christians	Unemployed	Rural	6	Moderate	None	Intensive phase	New	No	HIV	C8. None	DSTB	No Stigma	No	Yes	Married / Partnered	New	Primary or less	35-54	Male
25-34	Female	Married	Primary level	Christians	Unemployed	Rural	5	Poor	None	Continuation phase	New	No	None	C8. None	DSTB	No Stigma	No	No	Married / Partnered	New	Primary or less	15-34	Female/Other
25-34	Male	Married	No formal education	Muslim	Unemployed	Rural	3	Poor	NA	Continuation phase	New	No	None	C8. None	DSTB	No Stigma	NA	No	Married / Partnered	New	Primary or less	15-34	Male
15-24	Female	Single	Secondary Level	Christians	Unemployed	Rural	2	Poor	None	Intensive phase	New	No	None	C8. None	DSTB	No Stigma	No	No	Single / Never married	New	Secondary or higher	15-34	Female/Other
15-24	Female	Not Applicable	Secondary Level	Christians	Pupils / Students	Rural	7	Poor	None	Intensive phase	New	No	None	C8. None	DSTB	No Opinion	No	No	NA	New	Secondary or higher	15-34	Female/Other
15-24	Female	Single	Primary level	Christians	Informal Employment	Rural	2	Poor	None	Intensive phase	Treatment after Loss to Follow Up	No	HIV	C8. None	DSTB	No Opinion	No	Yes	Single / Never married	Previously treated	Primary or less	15-34	Female/Other
35-44	Male	Divorced	Primary level	Christians	Formal Employment	Urban	3	Moderate	NA	Continuation phase	New	No	None	C2. Community/Neighbours	DSTB	No Opinion	NA	No	Previously married	New	Primary or less	35-54	Male
15-24	Female	Single	Secondary Level	Christians	Informal Employment	Urban	5	Moderate	None	NA	New	No	None	C2. Community/Neighbours	DSTB	No Stigma	No	No	Single / Never married	New	Secondary or higher	15-34	Female/Other
15-24	Female	Single	Secondary Level	Christians	Informal Employment	Urban	6	Moderate	None	Continuation phase	New	No	None	C2. Community/Neighbours	DSTB	No Opinion	No	No	Single / Never married	New	Secondary or higher	15-34	Female/Other
25-34	Female	Single	Secondary Level	Christians	Informal Employment	Urban	5	Moderate	None	NA	New	No	None	C2. Community/Neighbours	DSTB	No Opinion	No	No	Single / Never married	New	Secondary or higher	15-34	Female/Other
35-44	Male	Married	Secondary Level	Christians	Informal Employment	Urban	6	Moderate	None	Intensive phase	New	No	None	C2. Community/Neighbours	DSTB	Stigma	No	No	Married / Partnered	New	Secondary or higher	35-54	Male
65+	Male	Married	Primary level	Christians	Business	Urban	7	Moderate	None	NA	New	No	None	C2. Community/Neighbours	DSTB	No Opinion	No	No	Married / Partnered	New	Primary or less	55+	Male
45-54	Male	Married	Primary level	Christians	Informal Employment	Rural	5	Poor	NA	Continuation phase	New	No	None	C8. None	Donâ€™t Know	No Stigma	NA	No	Married / Partnered	New	Primary or less	35-54	Male
45-54	Male	Married	Secondary Level	Christians	Informal Employment	Urban	5	Moderate	None	Continuation phase	Relapse	No	None	C2. Community/Neighbours	DSTB	No Opinion	No	No	Married / Partnered	Previously treated	Secondary or higher	35-54	Male
25-34	Male	Married	Secondary Level	Christians	Informal Employment	Urban	3	Moderate	None	Intensive phase	New	No	None	C2. Community/Neighbours	DSTB	Stigma	No	No	Married / Partnered	New	Secondary or higher	15-34	Male
25-34	Male	Married	Secondary Level	Christians	Informal Employment	Urban	4	Moderate	None	Intensive phase	Relapse	No	None	C2. Community/Neighbours	DSTB	No Opinion	No	No	Married / Partnered	Previously treated	Secondary or higher	15-34	Male
15-24	Male	Single	Secondary Level	Christians	Informal Employment	Urban	4	Moderate	None	Continuation phase	New	No	None	NA	DSTB	No Opinion	No	No	Single / Never married	New	Secondary or higher	15-34	Male
35-44	Male	Married	Primary level	Christians	Business	Urban	6	Moderate	None	Intensive phase	New	No	None	NA	DSTB	No Opinion	No	No	Married / Partnered	New	Primary or less	35-54	Male
15-24	Male	Not Applicable	Secondary Level	Christians	Pupils / Students	Urban	5	Moderate	None	NA	New	No	None	C2. Community/Neighbours	NA	No Opinion	No	No	NA	New	Secondary or higher	15-34	Male
15-24	Female	Single	Secondary Level	Christians	Unemployed	Urban	5	Moderate	None	Continuation phase	New	No	None	C2. Community/Neighbours	DSTB	No Opinion	No	No	Single / Never married	New	Secondary or higher	15-34	Female/Other
25-34	Female	Married	Secondary Level	Christians	Unemployed	Urban	3	Moderate	None	Continuation phase	New	No	None	C2. Community/Neighbours	DSTB	No Opinion	No	No	Married / Partnered	New	Secondary or higher	15-34	Female/Other
35-44	Female	Married	Secondary Level	Christians	Business	Urban	4	Moderate	NA	Continuation phase	New	No	NA	C2. Community/Neighbours	DSTB	No Opinion	NA	NA	Married / Partnered	New	Secondary or higher	35-54	Female/Other
25-34	Female	Single	Secondary Level	Christians	Informal Employment	Urban	5	Moderate	NA	Continuation phase	New	No	None	C2. Community/Neighbours	DSTB	No Opinion	NA	No	Single / Never married	New	Secondary or higher	15-34	Female/Other
15-24	Male	Single	Secondary Level	Christians	Informal Employment	Urban	5	Moderate	NA	NA	Relapse	No	None	C2. Community/Neighbours	DSTB	No Opinion	NA	No	Single / Never married	Previously treated	Secondary or higher	15-34	Male
45-54	Male	Married	Primary level	Christians	Business	Urban	7	Moderate	NA	Continuation phase	Relapse	No	None	NA	DSTB	No Opinion	NA	No	Married / Partnered	Previously treated	Primary or less	35-54	Male
55-64	Female	Separated	Primary level	Christians	Unemployed	Urban	6	Moderate	None	Intensive phase	New	No	HIV	NA	DSTB	No Stigma	No	Yes	Previously married	New	Primary or less	55+	Female/Other
35-44	Male	Separated	Primary level	Muslim	Formal Employment	Rural	1	Moderate	Alcohol	Continuation phase	Retreatment	No	HIV	C8. None	DSTB	No Stigma	Yes	Yes	Previously married	Previously treated	Primary or less	35-54	Male
25-34	Female	Separated	Primary level	Christians	Unemployed	Rural	10	Strong	None	Continuation phase	New	No	HIV	C8. None	DSTB	No Stigma	No	Yes	Previously married	New	Primary or less	15-34	Female/Other
25-34	Male	Married	Secondary Level	Christians	Business	Rural	6	Strong	Alcohol	Continuation phase	New	No	None	C8. None	DSTB	No Stigma	Yes	No	Married / Partnered	New	Secondary or higher	15-34	Male
45-54	Male	Married	Secondary Level	Christians	Informal Employment	Urban	4	Poor	NA	Continuation phase	Retreatment	No	None	C2. Community/Neighbours	DSTB	No Stigma	NA	No	Married / Partnered	Previously treated	Secondary or higher	35-54	Male
25-34	Female	Married	Secondary Level	Christians	Informal Employment	Urban	5	Moderate	None	Intensive phase	New	No	None	C2. Community/Neighbours	DSTB	No Stigma	No	No	Married / Partnered	New	Secondary or higher	15-34	Female/Other
15-24	Male	Single	Secondary Level	Christians	Business	Urban	6	Moderate	None	Continuation phase	New	No	None	C2. Community/Neighbours	DSTB	No Opinion	No	No	Single / Never married	New	Secondary or higher	15-34	Male
45-54	Male	Married	Primary level	Christians	Informal Employment	Urban	6	Moderate	NA	Intensive phase	Relapse	No	None	C2. Community/Neighbours	DSTB	No Opinion	NA	No	Married / Partnered	Previously treated	Primary or less	35-54	Male
25-34	Male	Married	Secondary Level	Christians	Informal Employment	Urban	5	Poor	NA	Intensive phase	Relapse	No	None	C2. Community/Neighbours	DSTB	No Opinion	NA	No	Married / Partnered	Previously treated	Secondary or higher	15-34	Male
15-24	Female	Single	Secondary Level	Christians	Informal Employment	Urban	5	Moderate	None	Intensive phase	New	No	None	C2. Community/Neighbours	DSTB	No Opinion	No	No	Single / Never married	New	Secondary or higher	15-34	Female/Other
35-44	Male	Separated	Secondary Level	Christians	Farming	Rural	10	Strong	Alcohol	Continuation phase	New	No	None	C3. Home/Family	DSTB	No Opinion	Yes	No	Previously married	New	Secondary or higher	35-54	Male
35-44	Male	Married	Secondary Level	Christians	Unemployed	Rural	6	Strong	Alcohol	Continuation phase	New	No	None	C8. None	DSTB	No Stigma	Yes	No	Married / Partnered	New	Secondary or higher	35-54	Male
25-34	Male	Married	Primary level	Christians	Informal Employment	Rural	4	Strong	Alcohol	Intensive phase	Relapse	Yes	None	C8. None	DRTB	No Opinion	Yes	No	Married / Partnered	Previously treated	Primary or less	15-34	Male
45-54	Female	Widowed	Primary level	Christians	Informal Employment	Rural	3	Moderate	Alcohol	Intensive phase	New	No	HIV	C8. None	DSTB	No Opinion	Yes	Yes	Previously married	New	Primary or less	35-54	Female/Other
25-34	Female	Married	Primary level	Christians	Business	Rural	23	Poor	None	Continuation phase	New	No	None	C4. Workplace	DSTB	No Stigma	No	No	Married / Partnered	New	Primary or less	15-34	Female/Other
35-44	Female	Married	Secondary Level	Christians	Informal Employment	Urban	5	Moderate	None	Continuation phase	New	No	None	C2. Community/Neighbours	DSTB	No Opinion	No	No	Married / Partnered	New	Secondary or higher	35-54	Female/Other
55-64	Female	Widowed	Primary level	Christians	Unemployed	Urban	7	Moderate	None	Continuation phase	Retreatment	No	None	C2. Community/Neighbours	DSTB	No Opinion	No	No	Previously married	Previously treated	Primary or less	55+	Female/Other
25-34	Female	Single	Secondary Level	Christians	Business	Urban	7	Moderate	None	Intensive phase	New	No	None	C2. Community/Neighbours	DSTB	Stigma	No	No	Single / Never married	New	Secondary or higher	15-34	Female/Other
35-44	Male	Married	Tertiary Level	Muslim	Formal Employment	Urban	4	Moderate	None	Intensive phase	New	No	None	NA	DSTB	No Stigma	No	No	Married / Partnered	New	Secondary or higher	35-54	Male
45-54	Male	Married	Primary level	Muslim	Informal Employment	Urban	7	Poor	Miraa (khat)	Intensive phase	New	No	None	NA	DSTB	No Stigma	Yes	No	Married / Partnered	New	Primary or less	35-54	Male
25-34	Male	Single	Secondary Level	Christians	Informal Employment	Urban	1	Poor	None	Continuation phase	New	No	None	NA	DSTB	No Stigma	No	No	Single / Never married	New	Secondary or higher	15-34	Male
45-54	Male	Married	Primary level	Christians	Informal Employment	Urban	4	Moderate	NA	Continuation phase	New	No	None	NA	DSTB	No Stigma	NA	No	Married / Partnered	New	Primary or less	35-54	Male
25-34	Male	Single	Secondary Level	Muslim	Informal Employment	Urban	2	Moderate	Miraa (khat)	Intensive phase	New	No	None	NA	DSTB	No Stigma	Yes	No	Single / Never married	New	Secondary or higher	15-34	Male
35-44	Male	Single	No formal education	Muslim	Informal Employment	Urban	1	Poor	None	Continuation phase	Relapse	No	HIV	NA	DSTB	No Stigma	No	Yes	Single / Never married	Previously treated	Primary or less	35-54	Male
55-64	Female	Widowed	Primary level	Muslim	Business	Urban	4	Poor	None	Continuation phase	Relapse	No	HIV	C3. Home/Family	DSTB	No Stigma	No	Yes	Previously married	Previously treated	Primary or less	55+	Female/Other
65+	Male	Married	Primary level	Muslim	Unemployed	Urban	7	Poor	NA	Continuation phase	New	No	None	NA	DSTB	No Stigma	NA	No	Married / Partnered	New	Primary or less	55+	Male
15-24	Female	Not Applicable	Primary level	Christians	Pupils / Students	Urban	4	Moderate	None	Continuation phase	New	No	None	C2. Community/Neighbours	DSTB	No Stigma	No	No	NA	New	Primary or less	15-34	Female/Other
15-24	Female	Single	Tertiary Level	Christians	Unemployed	Urban	2	Moderate	None	Intensive phase	New	No	None	NA	DSTB	No Stigma	No	No	Single / Never married	New	Secondary or higher	15-34	Female/Other
25-34	Female	Married	Primary level	Christians	Informal Employment	Urban	5	Poor	None	NA	New	No	None	C2. Community/Neighbours	DSTB	Stigma	No	No	Married / Partnered	New	Primary or less	15-34	Female/Other
25-34	Male	Married	Primary level	Christians	Informal Employment	Urban	5	Moderate	NA	Continuation phase	New	No	None	C2. Community/Neighbours	DSTB	No Opinion	NA	No	Married / Partnered	New	Primary or less	15-34	Male
25-34	Male	Married	Secondary Level	Christians	Business	Urban	4	Moderate	None	Continuation phase	New	No	None	C2. Community/Neighbours	DSTB	No Stigma	No	No	Married / Partnered	New	Secondary or higher	15-34	Male
35-44	Male	Married	Tertiary Level	Christians	Unemployed	Urban	5	Moderate	None	Continuation phase	Treatment after Loss to Follow Up	No	None	C2. Community/Neighbours	DSTB	No Stigma	No	No	Married / Partnered	Previously treated	Secondary or higher	35-54	Male
25-34	Male	Married	Tertiary Level	Christians	Business	Urban	3	Moderate	None	Intensive phase	New	No	None	C8. None	Donâ€™t Know	No Stigma	No	No	Married / Partnered	New	Secondary or higher	15-34	Male
25-34	Female	Married	Tertiary Level	Christians	Business	Urban	4	Moderate	None	Continuation phase	New	No	None	C8. None	DSTB	No Opinion	No	No	Married / Partnered	New	Secondary or higher	15-34	Female/Other
35-44	Male	Single	Primary level	Christians	Unemployed	Urban	1	Moderate	None	Continuation phase	New	No	None	C8. None	Donâ€™t Know	No Stigma	No	No	Single / Never married	New	Primary or less	35-54	Male
45-54	Male	Married	Secondary Level	Christians	Business	Urban	8	Poor	None	Intensive phase	New	No	None	C8. None	DSTB	No Opinion	No	No	Married / Partnered	New	Secondary or higher	35-54	Male
45-54	Male	Married	Primary level	Christians	Business	Urban	5	Poor	None	Intensive phase	New	No	None	C8. None	DSTB	No Stigma	No	No	Married / Partnered	New	Primary or less	35-54	Male
25-34	Male	Single	Secondary Level	Christians	Business	Urban	1	Moderate	None	Continuation phase	New	No	None	C8. None	Donâ€™t Know	No Opinion	No	No	Single / Never married	New	Secondary or higher	15-34	Male
55-64	Male	Married	Secondary Level	Christians	Unemployed	Urban	3	Moderate	None	Continuation phase	New	No	None	C4. Workplace	DSTB	No Stigma	No	No	Married / Partnered	New	Secondary or higher	55+	Male
15-24	Male	Single	Tertiary Level	Christians	Pupils / Students	Urban	5	Moderate	None	Continuation phase	New	No	None	C8. None	DSTB	No Stigma	No	No	Single / Never married	New	Secondary or higher	15-34	Male
35-44	Male	Single	Primary level	Christians	Business	Urban	1	Moderate	None	Continuation phase	Retreatment	No	None	C4. Workplace	DSTB	No Stigma	No	No	Single / Never married	Previously treated	Primary or less	35-54	Male
45-54	Female	Married	Primary level	Muslim	Unemployed	Urban	3	Poor	None	Continuation phase	New	No	None	C8. None	DSTB	No Stigma	No	No	Married / Partnered	New	Primary or less	35-54	Female/Other
25-34	Male	Married	Tertiary Level	Christians	Business	Urban	3	Moderate	None	Continuation phase	Treatment Failure	No	None	C8. None	DSTB	No Stigma	No	No	Married / Partnered	Previously treated	Secondary or higher	15-34	Male
35-44	Male	Divorced	Primary level	Christians	Business	Urban	3	Moderate	None	Continuation phase	New	No	None	C8. None	DSTB	No Stigma	No	No	Previously married	New	Primary or less	35-54	Male
35-44	Male	Married	Secondary Level	Christians	Business	Urban	3	Moderate	None	Intensive phase	Retreatment	No	None	C8. None	DSTB	No Stigma	No	No	Married / Partnered	Previously treated	Secondary or higher	35-54	Male
25-34	Male	Single	Secondary Level	Christians	Business	Urban	1	Poor	None	Intensive phase	New	No	None	NA	DSTB	No Stigma	No	No	Single / Never married	New	Secondary or higher	15-34	Male
45-54	Male	Married	Secondary Level	Christians	Business	Urban	5	Poor	Tobacco use	Continuation phase	New	No	None	C8. None	DSTB	No Stigma	Yes	No	Married / Partnered	New	Secondary or higher	35-54	Male
25-34	Male	Single	Tertiary Level	Christians	Formal Employment	Urban	1	Moderate	None	Continuation phase	New	No	None	NA	DSTB	No Stigma	No	No	Single / Never married	New	Secondary or higher	15-34	Male
15-24	Male	Single	Secondary Level	Christians	Business	Urban	1	Moderate	Miraa (khat)	Intensive phase	New	No	None	C8. None	DSTB	No Stigma	Yes	No	Single / Never married	New	Secondary or higher	15-34	Male
35-44	Male	Married	Primary level	Christians	Business	Urban	1	Poor	Alcohol	Continuation phase	New	No	None	C8. None	DSTB	No Stigma	Yes	No	Married / Partnered	New	Primary or less	35-54	Male
35-44	Female	Separated	Primary level	Muslim	Informal Employment	Urban	5	Poor	None	Continuation phase	New	No	None	C8. None	DSTB	No Stigma	No	No	Previously married	New	Primary or less	35-54	Female/Other
35-44	Female	Married	No formal education	Muslim	Unemployed	Urban	5	Poor	None	Continuation phase	New	No	HIV	C8. None	DSTB	No Stigma	No	Yes	Married / Partnered	New	Primary or less	35-54	Female/Other
25-34	Female	Separated	Secondary Level	Christians	Business	Urban	3	Moderate	Bhang	Continuation phase	Relapse	No	HIV	C2. Community/Neighbours	DSTB	No Opinion	Yes	Yes	Previously married	Previously treated	Secondary or higher	15-34	Female/Other
45-54	Male	Separated	Secondary Level	Christians	Business	Urban	1	Moderate	Other (specify)	Intensive phase	New	No	None	NA	Donâ€™t Know	No Opinion	Yes	No	Previously married	New	Secondary or higher	35-54	Male
55-64	Male	Married	Secondary Level	Christians	Business	Urban	13	Moderate	None	Continuation phase	New	No	HIV	C8. None	Donâ€™t Know	No Stigma	No	Yes	Married / Partnered	New	Secondary or higher	55+	Male
45-54	Male	Married	Tertiary Level	Christians	Formal Employment	Urban	5	Moderate	None	Continuation phase	New	No	None	NA	Donâ€™t Know	No Opinion	No	No	Married / Partnered	New	Secondary or higher	35-54	Male
55-64	Male	Married	Secondary Level	Christians	Informal Employment	Urban	2	Moderate	None	Intensive phase	New	No	None	C8. None	Donâ€™t Know	No Opinion	No	No	Married / Partnered	New	Secondary or higher	55+	Male
45-54	Male	Married	Secondary Level	Christians	Informal Employment	Urban	4	Moderate	None	Continuation phase	New	No	None	C8. None	Donâ€™t Know	No Stigma	No	No	Married / Partnered	New	Secondary or higher	35-54	Male
45-54	Male	Single	Primary level	Christians	Unemployed	Urban	1	Moderate	None	Continuation phase	New	No	Other (specify)	C8. None	Donâ€™t Know	No Opinion	No	Yes	Single / Never married	New	Primary or less	35-54	Male
35-44	Male	Single	Secondary Level	Christians	Formal Employment	Urban	1	Moderate	None	Continuation phase	Retreatment	No	HIV	C8. None	Donâ€™t Know	No Opinion	No	Yes	Single / Never married	Previously treated	Secondary or higher	35-54	Male
35-44	Male	Single	Secondary Level	Christians	Informal Employment	Urban	1	Strong	None	Continuation phase	New	No	None	C8. None	Donâ€™t Know	No Stigma	No	No	Single / Never married	New	Secondary or higher	35-54	Male
45-54	Male	Separated	Secondary Level	Christians	Informal Employment	Urban	1	Moderate	None	Continuation phase	New	No	None	C8. None	DSTB	No Stigma	No	No	Previously married	New	Secondary or higher	35-54	Male
45-54	Female	Separated	Primary level	Christians	Unemployed	Urban	3	Poor	None	Continuation phase	New	No	None	C8. None	DSTB	No Opinion	No	No	Previously married	New	Primary or less	35-54	Female/Other
35-44	Male	Married	Secondary Level	Christians	Formal Employment	Urban	3	Strong	NA	NA	New	No	None	C8. None	DSTB	No Stigma	NA	No	Married / Partnered	New	Secondary or higher	35-54	Male
25-34	Female	Single	Secondary Level	Christians	Informal Employment	Urban	4	Moderate	None	Continuation phase	New	No	HIV	C8. None	DSTB	No Opinion	No	Yes	Single / Never married	New	Secondary or higher	15-34	Female/Other
35-44	Male	Single	Primary level	Christians	Unemployed	Rural	2	Moderate	NA	Continuation phase	Treatment after Loss to Follow Up	No	None	C8. None	Donâ€™t Know	No Stigma	NA	No	Single / Never married	Previously treated	Primary or less	35-54	Male
55-64	Male	Married	Secondary Level	Christians	Informal Employment	Urban	3	Moderate	None	Continuation phase	New	No	None	C8. None	DSTB	Stigma	No	No	Married / Partnered	New	Secondary or higher	55+	Male
35-44	Female	Widowed	Secondary Level	Christians	Unemployed	Rural	3	Poor	None	Intensive phase	New	No	None	C2. Community/Neighbours	DSTB	Stigma	No	No	Previously married	New	Secondary or higher	35-54	Female/Other
45-54	Female	Married	Secondary Level	Christians	Business	Rural	3	Strong	None	Continuation phase	Relapse	No	Other (specify)	C8. None	DSTB	No Opinion	No	Yes	Married / Partnered	Previously treated	Secondary or higher	35-54	Female/Other
15-24	Male	Single	Secondary Level	Christians	Unemployed	Urban	1	Moderate	None	Continuation phase	New	No	None	C8. None	DSTB	No Opinion	No	No	Single / Never married	New	Secondary or higher	15-34	Male
15-24	Male	Single	Tertiary Level	Christians	Farming	Rural	4	Moderate	None	Continuation phase	New	No	Covid	C8. None	Donâ€™t Know	No Stigma	No	Yes	Single / Never married	New	Secondary or higher	15-34	Male
25-34	Female	Widowed	Secondary Level	Christians	Informal Employment	Urban	4	Moderate	None	Continuation phase	New	No	Covid	C4. Workplace	DSTB	No Stigma	No	Yes	Previously married	New	Secondary or higher	15-34	Female/Other
65+	Male	Separated	Primary level	Christians	Unemployed	Urban	7	Poor	None	Continuation phase	New	No	None	C2. Community/Neighbours	DSTB	No Stigma	No	No	Previously married	New	Primary or less	55+	Male
35-44	Male	Single	Secondary Level	Christians	Business	Urban	3	Poor	None	Continuation phase	New	No	None	C8. None	DSTB	No Opinion	No	No	Single / Never married	New	Secondary or higher	35-54	Male
15-24	Intersex	Single	Secondary Level	Christians	Pupils / Students	Urban	1	Moderate	None	Continuation phase	New	Yes	None	C2. Community/Neighbours	Donâ€™t Know	No Opinion	No	No	Single / Never married	New	Secondary or higher	15-34	Female/Other
25-34	Male	Single	Primary level	Christians	Business	Urban	2	Moderate	None	Continuation phase	New	No	None	C8. None	Donâ€™t Know	No Stigma	No	No	Single / Never married	New	Primary or less	15-34	Male
15-24	Female	Single	No formal education	Muslim	Unemployed	Urban	5	Poor	None	Continuation phase	Retreatment	No	None	C7. Others	DSTB	No Stigma	No	No	Single / Never married	Previously treated	Primary or less	15-34	Female/Other
25-34	Female	Married	Primary level	Christians	Business	Urban	6	Poor	None	Continuation phase	Treatment after Loss to Follow Up	No	None	NA	Donâ€™t Know	No Opinion	No	No	Married / Partnered	Previously treated	Primary or less	15-34	Female/Other
25-34	Female	Divorced	Secondary Level	Christians	Business	Urban	4	Moderate	None	Continuation phase	New	No	None	C8. None	Donâ€™t Know	No Stigma	No	No	Previously married	New	Secondary or higher	15-34	Female/Other
25-34	Female	Single	Tertiary Level	Christians	Formal Employment	Urban	3	Moderate	None	Continuation phase	New	No	None	NA	DRTB	No Stigma	No	No	Single / Never married	New	Secondary or higher	15-34	Female/Other
25-34	Female	Single	Tertiary Level	Christians	Formal Employment	Urban	6	Moderate	None	Continuation phase	New	No	HIV	C2. Community/Neighbours	DSTB	No Opinion	No	Yes	Single / Never married	New	Secondary or higher	15-34	Female/Other
25-34	Male	Married	Primary level	Christians	Business	Urban	5	Moderate	None	Continuation phase	New	NA	None	C8. None	DSTB	No Stigma	No	No	Married / Partnered	New	Primary or less	15-34	Male
